# Supplementary material for: HIV-1 Protease and Reverse Transcriptase Inhibitory Activities of Curcuma aeruginosa Roxb. Rhizome Extracts and the Phytochemical Profile Analysis: In Vitro and In Silico Screening
Source: Pharmaceuticals (Basel). 2021 Oct 31;14(11):1115. doi: 10.3390/ph14111115 (PMC8621417; doi:10.3390/ph14111115)
Supplement: Supplementary file 1 [file pharmaceuticals-14-01115-s001.zip]

Archive with 7 entries (7 files):
- Supplementary data 1.pdf
- Supplementary data 2.pdf
- Supplementary data 3.pdf
- Supplementary data 4.pdf
- Supplementary data 5.pdf
- Supplementary data 6.pdf
- Supplementary data 7.pdf
